# Supplementary material for: Genetic/epigenetic effects in NF1 microdeletion syndrome: beyond the haploinsufficiency, looking at the contribution of not deleted genes
Source: Hum Genet. 2024 Jun 14;143(6):775–95. doi: 10.1007/s00439-024-02683-0 (PMC11186880; doi:10.1007/s00439-024-02683-0)
Supplement: Supplementary file 8 — Supplementary Material 8 [file 439_2024_2683_MOESM8_ESM.xlsx]

## Sheet: Sheet1
Table S6. Genes within the NGS target resequencing panel
NF1 interactors	Ras pathway	Genes included within the NF1 type I microdeletion	Genes located centromerically to the NF1 type I microdeletion	Genes located telomerically to the NF1 type I microdeletion
APP	A2ML1	ADAP2	ABHD15	ASIC2
CALM1	BRAF	ATAD5	ALDOC	C17orf75
CASK	CBL	COPRS	ANKRD13B	CDK5R1
CDC5L	GAB1	CRLF3	BLMH	MYO1D
DYNC1H1	GAB2	EVI2A	CORO6	PSMD11
GRIN1	GRB2	EVI2B	CPD	RHBDL3
GRIN2B	HRAS	LRRC37B	CRYBA1	RHOT1
MAPK3	KRAS	NF1	DHRS13	SPACA3
PML	LIMK2	OMG	EFCAB5	TMEM98
SDC1	LRP1	RAB11FIP4	ERAL1	ZNF207
SDC2	LZTR1	RNF135	FAM222B
SDC3	MAP2K1	SUZ12	FLOT2
SDC4	MAP2K2	TEFM	FOXN1
SUMO1	MAP3K1	UTP6	GIT1
YWHAB	MAPK1		GOSR1
YWHAZ	MRAS		IFT20
	NRAS		KIAA0100
	PAK1		MYO18A
	PAK2		NEK8
	PAK3		NSRP1
	PAK4		NUFIP2
	PAK6		PHF12
	PAK7		PIGS
	PTPN11		PIPOX
	RAC1		POLDIP2
	RAF1		PROCA1
	RASA1		RAB34
	RASA2		RPL23A
	RASA3		SARM1
	RASA4		SDF2
	RASAL1		SEZ6
	RASAL2		SGK494
	RASAL3		SLC13A2
	RASGRP1		SLC46A1
	RASGRP2		SLC6A4
	RASGRP3		SPAG5
	RASGRP4		SSH2
	RIT1		SUPT6H
	RRAS		TAOK1
	RRAS2		TBC1D29
	SHC1		TIAF1
	SHC2		TLCD1
	SHC3		TMEM199
	SHC4		TMEM97
	SHOC2		TMIGD1
	SOS1		TNFAIP1
	SOS2		TP53I13
	SPRED1		TRAF4
	SYNGAP		UNC119
			VTN
