# Supplementary material for: Genetic/epigenetic effects in NF1 microdeletion syndrome: beyond the haploinsufficiency, looking at the contribution of not deleted genes
Source: Hum Genet. 2024 Jun 14;143(6):775–95. doi: 10.1007/s00439-024-02683-0 (PMC11186880; doi:10.1007/s00439-024-02683-0)
Supplement: Supplementary file 9 — Supplementary Material 9 [file 439_2024_2683_MOESM9_ESM.xlsx]

## Sheet: all.qc
Table S7. Detailed statistic information of NGS data from 19 samples
SampleNumber	N20	N21	N22	N26	N27	N28	N43	N44	N45	N75	N76	N77	N78	N80	N81	N82	N83	N87	N86
Target Size	345522	345522	345522	345522	345522	345522	345522	345522	345522	345522	345522	345522	345522	345522	345522	345522	345522	345522	345522
Total	833134	367522	526025	492051	967669	790542	797313	959077	420527	462477	526752	462351	797514	1131366	1098497	645782	782033	544464	691111
Mapped	826513	364454	520937	484277	954050	781335	787013	954558	406088	457280	513537	458804	790028	1124832	1090418	640663	773066	535832	683076
Duplicate	4579	916	1847	2152	10023	701	2300	16324	1468	2341	2711	1121	2555	7541	2826	1496	3442	2893	1265
% Mapped	99.2053	99.1652	99.0327	98.4201	98.5926	98.8354	98.7082	99.5288	96.5665	98.8763	97.4912	99.2328	99.0613	99.4225	99.2645	99.2073	98.8534	98.4146	98.8374
% Duplicate	0.549611	0.249237	0.351124	0.437353	1.03579	0.0886733	0.288469	1.70205	0.349086	0.506187	0.514663	0.242456	0.320371	0.666539	0.257261	0.231657	0.440135	0.531348	0.183039
Mapped (NO DUPS)	821934	363538	519090	482125	944027	780634	784713	938234	404620	454939	510826	457683	787473	1117291	1087592	639167	769624	532939	681811
% Mapped (NO DUPS)	98.6557	98.916	98.6816	97.9827	97.5568	98.7467	98.4197	97.8268	96.2174	98.3701	96.9766	98.9904	98.741	98.7559	99.0073	98.9757	98.4132	97.8832	98.6543
Mean Depth	76.7006	41.2631	82.5383	95.0013	180.078	28.5595	76.0548	163.767	73.6249	76.9553	77.9817	71.9485	111.894	110.425	78.8482	56.8405	89.3859	80.8038	50.8448
Mean Coverage	98.5668	98.1628	98.4797	98.3631	98.5434	97.7527	98.339	98.6519	98.4354	98.4823	98.4568	98.3069	98.4733	98.7598	98.4256	98.4655	98.5353	98.4233	98.3483
