# Supplementary material for: Genetic/epigenetic effects in NF1 microdeletion syndrome: beyond the haploinsufficiency, looking at the contribution of not deleted genes
Source: Hum Genet. 2024 Jun 14;143(6):775–95. doi: 10.1007/s00439-024-02683-0 (PMC11186880; doi:10.1007/s00439-024-02683-0)
Supplement: Supplementary file 10 — Supplementary Material 10 [file 439_2024_2683_MOESM10_ESM.xlsx]

## Sheet: Foglio1
Table S1. Regulatory elements mapping in 17q11.2 region
Category	ID	Genomic coordinates	Reference
Enhancer	hs1675	chr17:27994702-27996874	Vista Enhancer Browser
Enhancer	hs2616	chr17:30588608-30589699	Vista Enhancer Browser
Enhancer	hs1725	chr17:32077519-32078677	Vista Enhancer Browser
Insulator	REN_20	chr17:26867904-26867923	CTCFBSDB 2.0
Insulator	EMBL_M2	chr17:26967008-26967016	CTCFBSDB 2.0
Insulator	EMBL_M2	chr17:27188959-27188967	CTCFBSDB 2.0
Insulator	EMBL_M2	chr17:27735013-27735021	CTCFBSDB 2.0
Insulator	EMBL_M2	chr17:27902267-27902275	CTCFBSDB 2.0
Insulator	EMBL_M2	chr17:28038690-28038698	CTCFBSDB 2.0
Insulator	EMBL_M2	chr17:28652108-28652116	CTCFBSDB 2.0
Insulator	EMBL_M2	chr17:28757804-28757812	CTCFBSDB 2.0
Insulator	EMBL_M1	chr17:29046501-29046514	CTCFBSDB 2.0
Insulator	EMBL_M2	chr17:29298450-29298458	CTCFBSDB 2.0
Insulator	MIT_LM2	chr17:29543352-29543370	CTCFBSDB 2.0
Insulator	EMBL_M2	chr17:29649025-29649033	CTCFBSDB 2.0
Insulator	EMBL_M2	chr17:29760600-29760608	CTCFBSDB 2.0
Insulator	EMBL_M2	chr17:29818573-29818581	CTCFBSDB 2.0
Insulator	EMBL_M2	chr17:29934754-29934762	CTCFBSDB 2.0
Insulator	EMBL_M2	chr17:30437663-30437671	CTCFBSDB 2.0
Insulator	EMBL_M2	chr17:30823837-30823845	CTCFBSDB 2.0
Insulator	EMBL_M2	chr17:30854166-30854174	CTCFBSDB 2.0
Insulator	MIT_LM23	chr17:31110715-31110734	CTCFBSDB 2.0
Insulator	MIT_LM7	chr17:31365864-31365883	CTCFBSDB 2.0
Insulator	EMBL_M2	chr17:31633468-31633476	CTCFBSDB 2.0
Insulator	EMBL_M2	chr17:32079740-32079748	CTCFBSDB 2.0
Insulator	EMBL_M2	chr17:32176688-32176696	CTCFBSDB 2.0
Insulator	EMBL_M2	chr17:32364845-32364853	CTCFBSDB 2.0
