# Supplementary material for: Genetic/epigenetic effects in NF1 microdeletion syndrome: beyond the haploinsufficiency, looking at the contribution of not deleted genes
Source: Hum Genet. 2024 Jun 14;143(6):775–95. doi: 10.1007/s00439-024-02683-0 (PMC11186880; doi:10.1007/s00439-024-02683-0)
Supplement: Supplementary file 11 — Supplementary Material 11 [file 439_2024_2683_MOESM11_ESM.xlsx]

## Sheet: Analisi SNVs rare_ChiaraEle
Table S13. Evaluation of the clinical significance of the 14 selected rare variants
Patient	Gene symbol	Entrez ID	OMIM ID	MIM ID	SNV localization (GRCh37/hg19)	Ref	Alt	Missense variant	dbSNP Build 154	gnomAD v.2.1.1	DECIPHER v.11.0	ClinVar	COSMIC v.92	Novel	Conserved amino acid	Domain	DamagePredCount_ANNOVAR	MutPred_score	REVEL_score	missense Z score	Clinical significance
N22	A2ML1	144568	*610627	#166760: {Otitis media, susceptibility to}, AD	chr12:9013481-9013481	G	A	p.G599D	rs200964353	AC = 201	not reported	VCV000241901.4, reported in two subjects: 1/2 Likely benign, 1/2 Benign	not reported	no	yes	Alpha-macroglobulin_complement_component	13/20	NA	0.41	0.33	Likely benign
	CPD	1362	*603102	_	chr17:28788934-28788934	G	A	p.G977R	rs1337539221	not reported	not reported	not reported	not reported	no	yes	Carboxypeptidase regulatory-like domain	16/20	0.47	0.65	2.59	Uncertain
N26	RNF135	84282	*611358	_	chr17:29326155-29326155	G	T	p.W415C	rs61749868	AC = 1512 (9 SNVs are homozygous)	not reported	VCV000502290.3, reported in two subjects: 2/2 Likely benign	not reported	no	yes	SPRY domain	13/20	0.3	0.53	0.09	Likely benign
N27	GAB2	9846	*606203	_	chr11:77937742-77937742	T	A	p.I288F	rs561641037	AC = 12	not reported	not reported	not reported	no	yes	_	12/20	0.3	0.265	<0	uncertain
	RASAL1	8437	*604118	_	chr12:113543542-113543542	A	G	p.F602L	rs142556970	AC = 651	not reported	VCV000218644.6, reported in three subjects: 2/3 Likely benign, 1/3 Uncertain	not reported	no	yes	Pleckstrin_homology_domain	11/20	NA	0.33	0.76	Likely benign
N28	PHF12	57649	*618645	_	chr17:27240944-27240944	G	C	p.H416D	not reported	not reported	not reported	not reported	not reported	yes	yes	_	13/20	0.3	0.53	2.43	Uncertain
N43	RAF1	5894	*164760	#615916: Cardiomyopathy, dilated, 1NN, AD; #611554: LEOPARD syndrome 2; #611553: Noonan syndrome 5, AD	chr3:12626149-12626149	G	C	p.S604C	rs748925179	AC = 1	not reported	not reported	not reported	no	yes	Serine-threonine/tyrosine-protein_kinase,_catalytic_domain	18/20	0.46	0.71	2.46	Likely pathogenic
N75	RASAL2	9462	*606136	_	chr1:178412224-178412224	C	G	p.Q448E	not reported	not reported	not reported	not reported	not reported	yes	yes	Ras_GTPase-activating_domain	13/20	0.43	0.155	1.4	Uncertain
	RASA1	5921	*139150	%605462: {Basal cell carcinoma, susceptibility to, 1}, somatic #608354: Capillary malformation-arteriovenous malformation 1, AD	chr5:86676378-86676378	C	T	p.P886S	rs1359038183	AC = 1	not reported	not reported	COSM5479384, reported in a sample of adenocarcinoma from large intestine as pathogenic	no	yes	Ras_GTPase-activating_domain	19/20	0.72	0.69	3.01	Likely pathogenic
N76	SARM1	23098	*607732	_	chr17:26712165-26712165	T	C	p.Y500H	rs144613221	AC = 521	not reported	VCV000981026.1, reported in one subject with Amyotrophic lateral sclerosis as uncertain	not reported	no	yes	Sterile_alpha_motif_domain	13/20	NA	0.82	1.9	Uncertain
N80	LRP1	4035	*107770	#604093: ?Keratosis pilaris atrophicans, AR	chr12:57588794-57588794	G	A	p.E2740K	rs962402779	not reported	not reported	not reported	not reported	no	yes	EGF-like_domain	12/20	0.48	0.64	8.25	Uncertain
	PAK4	10298	*605451	_	chr19:39664460-39664460	A	G	p.Q150R	not reported	not reported	not reported	not reported	not reported	yes	yes	_	14/20	0.4	0.54	0.59	Uncertain
N82	RASAL3	64926	*616561	_	chr19:15565349-15565349	C	T	p.M661I	not reported	not reported	not reported	not reported	COSM338208, reported in a sample of adenocarcinoma from the lung	no	yes	Ras_GTPase-activating_domain	17/20	0.59	0.83	1.6	Uncertain
N83	GAB2	9846	*606203	_	chr11:77961359-77961359	T	C	p.E117G	rs770269898	AC = 1	not reported	not reported	not reported	no	yes	_	11/20	0.26	0.28	<0	Likely benign
AC, allele count; AD, autosomal domimant; AR, autosomal recessive
