# Supplementary material for: Genetic/epigenetic effects in NF1 microdeletion syndrome: beyond the haploinsufficiency, looking at the contribution of not deleted genes
Source: Hum Genet. 2024 Jun 14;143(6):775–95. doi: 10.1007/s00439-024-02683-0 (PMC11186880; doi:10.1007/s00439-024-02683-0)
Supplement: Supplementary file 12 — Supplementary Material 12 [file 439_2024_2683_MOESM12_ESM.xlsx]

## Sheet: Table S6
Table S4. Statistical analysis of real-time PCR data carried out on genes flanking the type-I NF1 microdeletion
Gene	Samples	N	2^(−ΔCt) mean	SD	SEM	95% CI		Student’s t-test
						Lower	Upper	BH-adjusted p
IFT20	WT	15	0.121	0.022	0.006	0.109	0.133	0.6478
	NF1 MDS	15	0.117	0.025	0.006	0.104	0.131	<0.0001
PHF12	WT	15	0.024	0.010	0.003	0.018	0.029	0.0450
	NF1 MDS	15	0.032	0.009	0.002	0.027	0.036	0.7279
ABHD15	WT	15	0.026	0.010	0.003	0.021	0.031	0.2599
	NF1 MDS	14	0.031	0.009	0.002	0.025	0.036	<0.0001
SSH2	WT	15	0.293	0.174	0.045	0.196	0.389	0.6570
	NF1 MDS	15	0.259	0.124	0.032	0.190	0.328	0.0025
NSRP1	WT	15	0.044	0.007	0.002	0.041	0.048	0.0115
	NF1 MDS	14	0.056	0.012	0.003	0.049	0.063
BLMH	WT	15	0.207	0.036	0.009	0.188	0.227	0.6989
	NF1 MDS	12	0.202	0.023	0.007	0.187	0.216	0.0970
CPD	WT	15	0.567	0.224	0.058	0.443	0.692	0.0105
	NF1 MDS	15	1.233	0.800	0.207	0.790	1.676	0.3156
GOSR1	WT	15	0.061	0.011	0.003	0.054	0.067	<0.0001
	NF1 MDS	13	0.175	0.016	0.004	0.166	0.185	0.1940
RHOT1	WT	15	0.213	0.057	0.015	0.181	0.244	<0.0001
	NF1 MDS	15	0.117	0.042	0.011	0.094	0.140	0.1940
c17orf75	WT	14	0.022	0.004	0.001	0.020	0.024	0.0098
	NF1 MDS	14	0.018	0.003	0.001	0.016	0.020
ZNF207	WT	15	0.209	0.053	0.014	0.179	0.238	0.0314
	NF1 MDS	14	0.157	0.056	0.015	0.125	0.189	0.0519
PSMD11	WT	15	0.071	0.011	0.003	0.064	0.077	0.0150
	NF1 MDS	15	0.061	0.018	0.005	0.051	0.071	0.0188
BH-adjusted p, p-value corrected using the Benjamini–Hochberg method; CI, confidence interval; N, number of samples per group after excluding outliers identified by Tukey's test; NF1 MDS, patients with type-I NF1 microdeletion syndrome; SD, standard deviation; SEM, standard error of the mean; WT, wild type controls
