# Supplementary material for: Genetic/epigenetic effects in NF1 microdeletion syndrome: beyond the haploinsufficiency, looking at the contribution of not deleted genes
Source: Hum Genet. 2024 Jun 14;143(6):775–95. doi: 10.1007/s00439-024-02683-0 (PMC11186880; doi:10.1007/s00439-024-02683-0)
Supplement: Supplementary file 13 — Supplementary Material 13 [file 439_2024_2683_MOESM13_ESM.xlsx]

## Sheet: Foglio1
Table S11. Enhancers analysis
HD_pool		DEL_NF1_pool
enhancer states (genomic coordinates, hg38)	gene	enhancer states (genomic coordinates, hg38)	gene
EnhWk (chr17:29804582-29804782)	SSH2	EnhWk (chr17:29866382-29866782)	SSH2
EnhG1 (chr17:31367382-31367582)	NF1	EnhWk (chr17:29869382-29869582)	SSH2
EnhWk (chr17:31466382-31467782)	RAB11FIP4	EnhWk (chr17:29867182-29868382)	SSH2
EnhWk (chr17:31469982-31470182)	RAB11FIP4	EnhWk (chr17:29998582-29998782)	EFCAB5
EnhA1 (chr17:31510182-31510582)	RAB11FIP4	EnhWk (chr17:30000182-30000982)	EFCAB5
EnhA2 (chr17:31510582-31511382)	RAB11FIP4	EnhWk (chr17:31466382-31467782)	RAB11FIP4
EnhA1 (chr17:31511382-31512182)	RAB11FIP4	EnhWk (chr17:31469982-31470182)	RAB11FIP4
EnhWk (chr17:31512182-31512982)	RAB11FIP4	EnhWk (chr17:31967581-31967781)	SUZ12
EnhA2 (chr17:31580781-31582181)	intergenic	EnhWk (chr17:32016181-32016381)	LRRC37B
EnhG1 (chr17:31851981-31852781)	COPRS	EnhWk (chr17:32016981-32017181)	LRRC37B
EnhWk (chr17:31854581-31854781)	COPRS	EnhWk (chr17:32103981-32104781)	intergenic
EnhWk (chr17:32016181-32016381)	LRRC37B	EnhG1 (chr17:32374981-32375181)	ZNF207
EnhWk (chr17:32016981-32017181)	LRRC37B	EnhWk (chr17:32515382-32515582)	MYO1D
EnhWk (chr17:32103981-32104781)	intergenic	EnhBiv (chr17:32520382-32520982)	MYO1D
EnhG1 (chr17:32374981-32375181)	ZNF207	EnhWk (chr17:32522382-32522582)	MYO1D
		EnhA2 (chr17:32523782-32523982)	MYO1D
The enhancer states shared by type-I NF1 microdeletion patients and controls are shown in red
