# Supplementary material for: Genetic/epigenetic effects in NF1 microdeletion syndrome: beyond the haploinsufficiency, looking at the contribution of not deleted genes
Source: Hum Genet. 2024 Jun 14;143(6):775–95. doi: 10.1007/s00439-024-02683-0 (PMC11186880; doi:10.1007/s00439-024-02683-0)
Supplement: Supplementary file 14 — Supplementary Material 14 [file 439_2024_2683_MOESM14_ESM.xlsx]

## Sheet: Table Sx
Table S9. Statistical analysis of real-time PCR data carried out on genes included in the type-I NF1 microdeletion interval
Gene	Samples	N	2^(−ΔCt) mean	SD	SEM	95% CI		Student’s t-test
						Lower	Upper	BH-adjusted p
CRLF3	WT	12	0.183	0.021	0.006	0.172	0.195	<0.0001
	NF1 MDS	14	0.104	0.019	0.005	0.094	0.114	0.1940
NF1	WT	15	0.194	0.072	0.019	0.157	0.230	0.4961
	NF1 MDS	14	0.176	0.063	0.017	0.143	0.209	0.0025
EVI2B	WT	14	5032	1555	0.416	4218	5847	0.1892
	NF1 MDS	15	4079	1942	0.501	3096	5061
EVI2A	WT	15	0.897	0.236	0.061	0.778	1017	<0.0001
	NF1 MDS	15	0.367	0.169	0.043	0.281	0.453	0.1940
COPRS	WT	13	0.006	<0.001	<0.001	0.005	0.006	<0.0001
	NF1 MDS	14	0.003	<0.001	<0.001	0.003	0.003	0.1940
UTP6	WT	13	0.798	0.122	0.034	0.731	0.864	0.0180
	NF1 MDS	14	0.667	0.129	0.034	0.599	0.734	0.0025
BH-adjusted p, p-value corrected using the Benjamini–Hochberg method; CI, confidence interval; N, number of samples per group after excluding outliers identified by Tukey's test; NF1 MDS, patients with type-I NF1 microdeletion syndrome; SD, standard deviation; SEM, standard error of the mean; WT, wild type controls
