# Supplementary material for: Genetic/epigenetic effects in NF1 microdeletion syndrome: beyond the haploinsufficiency, looking at the contribution of not deleted genes
Source: Hum Genet. 2024 Jun 14;143(6):775–95. doi: 10.1007/s00439-024-02683-0 (PMC11186880; doi:10.1007/s00439-024-02683-0)
Supplement: Supplementary file 15 — Supplementary Material 15 [file 439_2024_2683_MOESM15_ESM.xlsx]

## Sheet: Table S6
Table S10. Statistical analysis of SLC6A4 real-time PCR data.
Gene	Samples	N	2^(−ΔCt) mean	SD	SEM	95% CI		Student’s t-test
						Lower	Upper	p
SLC6A4	WT	14	0.006	0.002	0.001	0.004	0.007	<0.0001
	NF1 MDS	15	0.035	0.020	0.005	0.024	0.045	<0.0001
CI, confidence interval; N, number of samples per group after excluding outliers identified by Tukey's test; NF1 MDS, patients with type-I NF1 microdeletion syndrome; SD, standard deviation; SEM, standard error of the mean; WT, wild type controls
