# Supplementary material for: Genetic/epigenetic effects in NF1 microdeletion syndrome: beyond the haploinsufficiency, looking at the contribution of not deleted genes
Source: Hum Genet. 2024 Jun 14;143(6):775–95. doi: 10.1007/s00439-024-02683-0 (PMC11186880; doi:10.1007/s00439-024-02683-0)
Supplement: Supplementary file 16 — Supplementary Material 16 [file 439_2024_2683_MOESM16_ESM.xlsx]

## Sheet: Foglio1
Table S3. Sequence of primers for qPCR assays
Gene target	Oligonucleotide name	Sequence (5’ to 3’)
IFT20	IFT20_qPCR_FW	GGTGCTCGGAACTTGCTCAA
	IFT20_qPCR_REV	CCCGATACCTTTCTAGCTGC
PHF12	PHF12_qPCR_FW	CCAACGATTCAGCTCACCAG
	PHF12_qPCR_REV	CTGGGAAAGAGGGTACGGTT
ABHD15	ABHD15_qPCR_FW	TCTGCTCCACCAGAAGATCG
	ABHD15_qPCR_REV	GTAGGTATCCCAGCTGATGG
SSH2	SSH2_qPCR_FW	GTAACCAAGCCCAACCCAAG
	SSH2_qPCR_REV	GTTCTAGCCCAGGTTTGCAG
NSRP1	NSRP1_qPCR_FW	GAACGAGAAATGGAAAAGGGG
	NSRP1_qPCR_REV	ATCCAAACATGCTTCCAGTGC
BLMH	BLMH_qPCR_FW	CACTTATGACCCACGCCATG
	BLMH_qPCR_REV	TGTCCACCACCACTTCGTAG
CPD	CPD_qPCR_FW	CCATGAATCCTGATGGGTATG
	CPD_qPCR_REV	TGCTGTTGTTTCTGCCAATTA
GOSR1	GOSR1_qPCR_FW	TCAATTCACAGCAAAATGAACAC
	GOSR1_qPCR_REV	GATCCTCTGGATCAGGCTGT
RHOT1	RHOT1_qPCR_FW	GCTGGATAACCTACCAGGGATT
	RHOT1_qPCR_REV	ATTCCAGGCACCGCTGTA
c17orf75	c17orf75_qPCR_FW	GATGATTTCAGCCTCTCCTTG
	c17orf75_qPCR_REV	CAACCAACTCGGTAACCTGG
ZNF207	ZNF207_qPCR_FW	CCAAAGCCTACATTCCCTGC
	ZNF207_qPCR_REV	ACTGTGCCCTTCTCTCTTCC
PSMD11	PSMD11_qPCR_FW	CATCGACATCCTCCACTCCA
	PSMD11_qPCR_REV	CCAGTCTTTGCCAGGAGAGA
SLC6A4	SLC6A4_qPCR_FW	TTGGACAGCACGTTTGCAGG
	SLC6A4_qPCR_REV	CATACTCCTCCAGCAGCTTC
CRLF3	CRLF3_qPCR_FW	GGTCAGATAGAAGAAGCTGTGTAATG
	CRLF3_qPCR_REV	ACCTGAACATGGAGAGCACA
NF1	NF1_qPCR_FW	TTGTCACTCGGTTGAACTTCG
	NF1_qPCR_REV	CTTGTCTCCAGGTCTGTAGG
EVI2B	EVI2B_qPCR_FW	AGCCAAATCACCAAAATGTCC
	EVI2B_qPCR_REV	ATGTATTGTTCAGGTGTCCAC
EVI2A	EVI2A_qPCR_FW	GACCAAGCATTTTGTAAGATTGC
	EVI2A_qPCR_REV	GTACTGTTAGCCCACAGACG
COPRS	COPRS_qPCR_FW	GATCGACTAGCCCGTGGAAC
	COPRS_qPCR_REV	TTTGTCCCTTCTGACAGCTCC
UTP6	UTP6_qPCR_FW	TGGGCTTATCGAAGTGGTGG
	UTP6_qPCR_REV	GCAGGATTCTTGCTCCTTTTC
EIF4A2	EIF4A2 FW	GGTCAGGGTCAAGTCGTGTT
	EIF4A2 REV	CCCCCTCTGCCAATTCTGTG
