# Supplementary material for: Genetic/epigenetic effects in NF1 microdeletion syndrome: beyond the haploinsufficiency, looking at the contribution of not deleted genes
Source: Hum Genet. 2024 Jun 14;143(6):775–95. doi: 10.1007/s00439-024-02683-0 (PMC11186880; doi:10.1007/s00439-024-02683-0)
Supplement: Supplementary file 17 — Supplementary Material 17 [file 439_2024_2683_MOESM17_ESM.xlsx]

## Sheet: Foglio1
Table S2. Constraint parameters of the 139 genes included in the Target Resequencing panel
gene	transcript	gene_id	gene_length	chromosome	start_position	end_position	syn_z	obs_syn	exp_syn	oe_syn	oe_syn_lower (90% CI)	oe_syn_upper (90% CI)	mis_z	obs_mis	exp_mis	oe_mis	oe_mis_lower (90% CI)	oe_mis_upper (90% CI)	pLI	pNull	pRec	obs_lof	exp_lof	oe_lof	oe_lof_lower (90% CI)	oe_lof_upper (90% CI)
A2ML1	ENST00000299698	ENSG00000166535	64530	12	8975068	9039597	-0.0672	316	314	1	0.916	1.1	0.327	766	792	0.967	0.911	1.03	1.61e-34	0.979	0.0208	63	81.6	0.772	0.629	0.952
ABHD15	ENST00000307201	ENSG00000168792	6591	17	27887565	27894155	-1.24	141	124	1.14	0.995	1.31	-0.104	273	268	1.02	0.921	1.13	3.55e-08	0.808	0.192	12	13	0.923	0.59	1.49
ADAP2	ENST00000330889	ENSG00000184060	52979	17	29233362	29286340	0.832	66	75.2	0.878	0.719	1.08	0.803	172	204	0.842	0.743	0.955	4.24e-10	0.437	0.563	18	24.8	0.727	0.502	1.08
ALDOC	ENST00000226253	ENSG00000109107	4150	17	26900133	26904282	0.905	74	84.6	0.875	0.724	1.06	1.12	171	218	0.786	0.693	0.892	0.0922	0.00156	0.906	5	17.5	0.286	0.148	0.601
ANKRD13B	ENST00000394859	ENSG00000198720	24993	17	27916787	27941779	1.67	132	159	0.831	0.721	0.961	3.2	205	380	0.539	0.48	0.605	0.362	3.81e-06	0.638	7	30.9	0.227	0.128	0.425
APP	ENST00000346798	ENSG00000142192	290586	21	27252861	27543446	-0.7	183	171	1.07	0.946	1.21	1.39	369	452	0.816	0.748	0.889	0.0465	6.55e-08	0.953	12	46.4	0.259	0.165	0.419
ASIC2	ENST00000225823	ENSG00000108684	1161879	17	31340105	32501983	0.87	113	125	0.901	0.773	1.05	1.67	217	298	0.728	0.651	0.814	0.999	1.4e-09	0.00088	1	24.8	0.0404	0.013	0.192
ATAD5	ENST00000321990	ENSG00000176208	63900	17	29158988	29222887	2.08	267	314	0.851	0.769	0.942	1.89	725	883	0.821	0.771	0.873	1	3.28e-21	2.82e-06	9	75.4	0.119	0.071	0.208
BLMH	ENST00000261714	ENSG00000108578	43857	17	28575218	28619074	0.0687	89	89.8	0.991	0.834	1.18	1.63	172	244	0.706	0.622	0.801	0.129	3.59e-05	0.871	7	27.3	0.256	0.145	0.482
BRAF	ENST00000288602	ENSG00000157764	205438	7	140419127	140624564	-0.223	157	153	1.02	0.897	1.17	3.72	203	417	0.487	0.434	0.547	1	1.91e-15	4.76e-05	5	50.2	0.0996	0.051	0.209
C17orf75	ENST00000577809	ENSG00000108666	25459	17	30651584	30677042	0.327	66	69.5	0.95	0.778	1.17	0.831	169	202	0.835	0.736	0.949	0.337	0.000114	0.663	5	21.8	0.23	0.119	0.483
CALM1	ENST00000356978	ENSG00000198668	11760	14	90862846	90874605	1.1	22	29.6	0.743	0.53	1.06	3.05	6	85.3	0.0703	0.038	0.139	0.945	0.000178	0.0551	0	9.15	0	0	0.327
CASK	ENST00000378166	ENSG00000147044	408530	X	41374187	41782716	0.0828	130	131	0.991	0.858	1.15	4.25	133	360	0.37	0.32	0.427	1	4.88e-17	3.97e-07	0	41	0	0	0.073
CBL	ENST00000264033	ENSG00000110395	102108	11	119076752	119178859	-0.65	202	191	1.06	0.944	1.19	1.03	432	497	0.87	0.803	0.942	0.000609	1.52e-06	0.999	14	43.5	0.322	0.212	0.503
CDC5L	ENST00000371477	ENSG00000096401	62902	6	44355262	44418163	-0.729	158	147	1.08	0.945	1.23	2.78	268	430	0.623	0.563	0.689	1	4.77e-18	5.68e-07	2	48.8	0.041	0.016	0.129
CDK5R1	ENST00000313401	ENSG00000176749	4638	17	30813637	30818274	-0.635	102	94.2	1.08	0.922	1.28	1.91	115	189	0.608	0.522	0.71	0.915	0.000528	0.0846	0	7.92	0	0	0.378
COPRS	ENST00000302362	ENSG00000172301	7474	17	30178883	30186356	0.306	27	29.1	0.928	0.683	1.28	0.0231	85	85.6	0.993	0.832	1.19	0.253	0.0254	0.722	2	7.57	0.264	0.107	0.832
CORO6	ENST00000345068	ENSG00000167549	8152	17	27941774	27949925	1.3	102	120	0.849	0.722	1	0.449	273	295	0.926	0.838	1.02	7.16e-07	0.095	0.905	13	21.3	0.61	0.396	0.97
CPD	ENST00000225719	ENSG00000108582	91085	17	28705923	28797007	0.867	241	259	0.931	0.838	1.04	2.59	513	707	0.725	0.674	0.78	0.000741	1.92e-09	0.999	18	61.7	0.292	0.201	0.433
CRLF3	ENST00000324238	ENSG00000176390	55389	17	29096406	29151794	-0.977	104	92.1	1.13	0.963	1.33	1.12	195	244	0.798	0.709	0.899	0.00048	0.00127	0.998	10	25.2	0.397	0.244	0.673
CRYBA1	ENST00000225387	ENSG00000108255	7632	17	27573881	27581512	-0.563	48	43.3	1.11	0.879	1.41	0.626	109	129	0.845	0.722	0.991	6.41e-05	0.0904	0.91	9	15.7	0.574	0.345	1
DHRS13	ENST00000378895	ENSG00000167536	5291	17	27224799	27230089	1.2	74	88.4	0.837	0.693	1.02	0.554	195	218	0.894	0.795	1.01	0.0256	0.0509	0.924	4	9.6	0.417	0.204	0.954
DYNC1H1	ENST00000360184	ENSG00000197102	86265	14	102430865	102517129	-1.72	1111	1040	1.07	1.02	1.12	11	1022	2590	0.394	0.373	0.415	1	1.68e-79	1.23e-29	11	228	0.0482	0.029	0.08
EFCAB5	ENST00000394835	ENSG00000176927	179253	17	28256218	28435470	0.482	255	265	0.962	0.868	1.07	0.89	672	740	0.908	0.851	0.968	4.2e-23	0.0546	0.945	47	71.2	0.66	0.522	0.842
ERAL1	ENST00000254928	ENSG00000132591	6130	17	27181956	27188085	1.06	83	96.2	0.863	0.722	1.04	0.358	222	238	0.935	0.837	1.05	3.11e-09	0.249	0.751	17	24.9	0.683	0.466	1.02
EVI2A	ENST00000247270	ENSG00000126860	4325	17	29644578	29648902	-0.903	57	49	1.16	0.94	1.45	-0.0942	140	137	1.02	0.891	1.18	0.00204	0.24	0.758	5	7.78	0.643	0.335	1.34
EVI2B	ENST00000330927	ENSG00000185862	10347	17	29630784	29641130	-0.368	85	80.8	1.05	0.882	1.26	0.167	215	222	0.969	0.866	1.08	0.0633	0.0138	0.923	4	12	0.333	0.163	0.761
FAM222B	ENST00000341217	ENSG00000173065	99255	17	27082996	27182250	-1	164	148	1.1	0.972	1.26	0.418	319	341	0.936	0.854	1.03	0.292	0.000807	0.707	4	16.8	0.238	0.116	0.544
FLOT2	ENST00000394908	ENSG00000132589	18345	17	27206353	27224697	0.861	101	113	0.897	0.762	1.06	1.76	194	276	0.702	0.624	0.791	7.12e-05	0.00397	0.996	11	24.5	0.448	0.281	0.742
FOXN1	ENST00000226247	ENSG00000109101	32654	17	26833261	26865914	0.353	172	178	0.966	0.853	1.1	0.657	350	386	0.906	0.829	0.99	0.942	1.67e-06	0.0579	3	22.2	0.135	0.06	0.349
GAB1	ENST00000262995	ENSG00000109458	137807	4	144257915	144395721	0.661	132	142	0.929	0.806	1.07	1.56	311	399	0.78	0.71	0.857	0.184	3.7e-06	0.816	8	32.8	0.244	0.142	0.439
GAB2	ENST00000361507	ENSG00000033327	203052	11	77926343	78129394	0.423	144	151	0.956	0.834	1.1	-0.622	426	391	1.09	1.01	1.18	0.983	1.55e-08	0.0168	4	30.1	0.133	0.065	0.304
GIT1	ENST00000394869	ENSG00000108262	20586	17	27900487	27921072	0.658	193	205	0.942	0.836	1.06	3.06	294	483	0.608	0.552	0.67	1	4.06e-13	0.000223	4	41.7	0.096	0.046	0.22
GOSR1	ENST00000225724	ENSG00000108587	50231	17	28804380	28854610	0.924	41	49.2	0.833	0.648	1.08	0.519	126	143	0.878	0.759	1.02	0.0628	0.00292	0.934	5	16.4	0.305	0.159	0.642
GRB2	ENST00000392562	ENSG00000177885	87634	17	73314157	73401790	1.34	38	50	0.76	0.585	0.996	2.85	41	134	0.306	0.238	0.398	0.939	4.58e-05	0.0606	1	13.3	0.0753	0.026	0.357
GRIN1	ENST00000371553	ENSG00000176884	30366	9	140032842	140063207	0.671	239	253	0.946	0.851	1.05	6.22	163	587	0.278	0.244	0.316	0.976	6.11e-11	0.0237	8	46.8	0.171	0.099	0.309
GRIN2B	ENST00000609686	ENSG00000273079	439889	12	13693165	14133053	-2	402	354	1.14	1.05	1.23	5.42	415	863	0.481	0.443	0.522	1	3.38e-20	2e-08	0	48.9	0	0	0.061
HRAS	ENST00000451590	ENSG00000174775	5046	11	532242	537287	-2.27	74	53	1.4	1.16	1.69	1.51	75	122	0.615	0.51	0.746	0.0798	0.0433	0.877	3	8.37	0.358	0.162	0.926
IFT20	ENST00000585089	ENSG00000109083	7164	17	26655352	26662515	0.394	24	26.6	0.903	0.653	1.27	0.115	77	79.9	0.964	0.801	1.17	0.103	0.0293	0.868	3	9.08	0.33	0.149	0.854
KIAA0100	ENST00000528896	ENSG00000007202	31015	17	26941458	26972472	-1.89	516	464	1.11	1.03	1.2	2.48	986	1230	0.801	0.759	0.844	5.44e-09	6e-16	1	38	118	0.321	0.247	0.421
KRAS	ENST00000256078	ENSG00000133703	46148	12	25357723	25403870	0.336	32	34.5	0.927	0.699	1.25	2.32	33	97.4	0.339	0.256	0.453	0.000788	0.21	0.789	6	9.53	0.629	0.344	1.24
LIMK2	ENST00000340552	ENSG00000182541	67842	22	31608225	31676066	-0.114	170	168	1.01	0.892	1.15	1.4	342	423	0.809	0.74	0.885	0.0156	4.1e-05	0.984	9	30.2	0.298	0.179	0.521
LRP1	ENST00000243077	ENSG00000123384	84859	12	57522276	57607134	2.22	1104	1200	0.918	0.873	0.965	8.25	1692	2950	0.573	0.55	0.596	1	3.99e-90	7.45e-35	8	247	0.0324	0.018	0.058
LRRC37B	ENST00000341671	ENSG00000185158	45633	17	30334891	30380523	-1.28	216	193	1.12	0.999	1.25	0.105	488	495	0.987	0.915	1.06	0.00641	1.25e-06	0.994	12	41	0.293	0.187	0.474
LZTR1	ENST00000215739	ENSG00000099949	19577	22	21333751	21353327	-0.907	256	238	1.07	0.97	1.19	0.577	503	541	0.93	0.864	1	1.02e-92	1	9.6e-25	105	46	2.28	1.75	1.99
MAP2K1	ENST00000307102	ENSG00000169032	105496	15	66679155	66784650	-0.65	93	85.4	1.09	0.92	1.29	3.11	88	217	0.406	0.341	0.485	0.897	7.34e-06	0.103	3	20.6	0.146	0.065	0.377
MAP2K2	ENST00000262948	ENSG00000126934	33808	19	4090319	4124126	-0.453	126	120	1.05	0.91	1.22	1.87	175	260	0.674	0.595	0.764	0.967	2.06e-06	0.0333	2	19.4	0.103	0.041	0.325
MAP3K1	ENST00000399503	ENSG00000095015	80579	5	56111401	56191979	-1.39	288	259	1.11	1.01	1.22	1.67	609	737	0.826	0.772	0.884	1	8.29e-18	1.89e-05	7	61.5	0.114	0.064	0.214
MAPK1	ENST00000215832	ENSG00000100030	113182	22	22108789	22221970	-0.488	71	66	1.08	0.888	1.31	3.61	48	187	0.257	0.203	0.327	0.997	1.39e-07	0.00302	0	17.1	0	0	0.175
MAPK3	ENST00000263025	ENSG00000102882	9402	16	30125426	30134827	1	87	99.8	0.872	0.732	1.04	1.74	164	240	0.684	0.601	0.779	0.0369	0.00136	0.962	6	19.3	0.311	0.169	0.614
MRAS	ENST00000289104	ENSG00000158186	57837	3	138066539	138124375	0.594	46	51.4	0.895	0.705	1.14	2.33	56	131	0.428	0.344	0.534	0.921	0.000436	0.0785	0	8.14	0	0	0.368
MYO18A	ENST00000527372	ENSG00000196535	106903	17	27400528	27507430	1.89	449	503	0.893	0.825	0.965	2.45	1000	1240	0.804	0.763	0.847	0.987	6.28e-20	0.0128	20	101	0.197	0.138	0.287
MYO1D	ENST00000318217	ENSG00000176658	384656	17	30819540	31204195	0.109	207	209	0.99	0.883	1.11	1.36	487	579	0.841	0.78	0.906	1.28e-12	0.000171	1	29	56.2	0.516	0.383	0.704
NEK8	ENST00000268766	ENSG00000160602	17559	17	27052915	27070473	-0.219	170	166	1.02	0.901	1.16	1.15	346	411	0.841	0.769	0.919	6.46e-09	0.00705	0.993	19	34.9	0.544	0.379	0.798
NF1	ENST00000358273	ENSG00000196712	287190	17	29421945	29709134	1.12	497	530	0.938	0.871	1.01	6.54	771	1480	0.521	0.49	0.553	0.902	2.4e-25	0.0983	31	144	0.215	0.161	0.29
NRAS	ENST00000369535	ENSG00000213281	12426	1	115247090	115259515	0.0111	39	39.1	0.998	0.772	1.3	1.71	55	104	0.528	0.424	0.66	0.49	0.00414	0.506	2	10.3	0.194	0.079	0.612
NSRP1	ENST00000247026	ENSG00000126653	70955	17	28442539	28513493	-0.475	102	96.1	1.06	0.903	1.25	0.147	273	280	0.975	0.883	1.08	0.0121	0.000295	0.988	8	25.1	0.319	0.186	0.576
NUFIP2	ENST00000225388	ENSG00000108256	38283	17	27582854	27621136	-2.03	163	133	1.22	1.08	1.39	0.604	322	354	0.91	0.83	0.998	0.999	2.33e-09	0.00109	1	24.2	0.0413	0.014	0.196
OMG	ENST00000247271	ENSG00000126861	25527	17	29599031	29624557	0.719	75	83.4	0.9	0.746	1.09	1.32	162	217	0.748	0.658	0.852	0.971	3.53e-05	0.0288	0	11	0	0	0.273
PAK1	ENST00000278568	ENSG00000149269	152929	11	77032752	77185680	0.241	108	111	0.971	0.83	1.14	4	113	312	0.362	0.31	0.423	0.00133	5.97e-05	0.999	11	32.4	0.34	0.213	0.563
PAK2	ENST00000327134	ENSG00000180370	92791	3	196466728	196559518	-0.0631	101	100	1.01	0.857	1.19	3.4	122	283	0.431	0.371	0.501	0.972	5.65e-08	0.0283	4	28.6	0.14	0.068	0.32
PAK3	ENST00000360648	ENSG00000077264	283077	X	110187513	110470589	0.319	70	73.5	0.953	0.785	1.16	3.53	69	215	0.321	0.264	0.393	0.987	1.97e-07	0.0128	2	22	0.091	0.036	0.286
PAK4	ENST00000593690	ENSG00000130669	57047	19	39616410	39673456	-0.42	189	182	1.04	0.923	1.17	0.59	366	399	0.917	0.841	1	4.36e-05	0.00795	0.992	11	23.2	0.474	0.297	0.784
PAK6	ENST00000560346	ENSG00000137843	60060	15	40509629	40569688	-1.49	205	180	1.14	1.02	1.28	0.469	400	427	0.936	0.862	1.02	4.31e-05	0.00166	0.998	12	27.6	0.435	0.278	0.705
PAK7	ENST00000378429	ENSG00000101349	301654	20	9518036	9819689	0.391	168	175	0.962	0.848	1.09	1.47	329	413	0.796	0.727	0.872	1	5.2e-11	0.000228	1	28.4	0.0352	0.012	0.167
PHF12	ENST00000332830	ENSG00000109118	46522	17	27232268	27278789	2.08	211	253	0.833	0.744	0.934	2.43	439	607	0.723	0.667	0.782	1	3.07e-17	1.22e-06	2	46.8	0.0428	0.016	0.135
PIGS	ENST00000308360	ENSG00000087111	18490	17	26880401	26898890	0.172	133	136	0.981	0.851	1.13	0.78	285	325	0.878	0.796	0.969	1.81e-05	0.0057	0.994	12	25.3	0.475	0.303	0.769
PIPOX	ENST00000323372	ENSG00000179761	106704	17	27277531	27384234	0.756	83	92.2	0.9	0.753	1.08	0.237	224	234	0.956	0.857	1.07	6.64e-12	0.875	0.125	19	22.1	0.86	0.599	1.26
PML	ENST00000268058	ENSG00000140464	53140	15	74287014	74340153	1.19	231	255	0.905	0.812	1.01	1.74	462	580	0.797	0.737	0.86	0.213	2.76e-06	0.787	8	33.3	0.24	0.14	0.433
POLDIP2	ENST00000540200	ENSG00000004142	10887	17	26673659	26684545	0.512	71	76.7	0.926	0.763	1.13	1.94	129	208	0.621	0.537	0.718	0.414	6.24e-05	0.586	5	22.7	0.221	0.114	0.464
PROCA1	ENST00000301039	ENSG00000167525	8658	17	27030215	27038872	-0.713	87	78.9	1.1	0.926	1.32	-0.419	207	191	1.09	0.968	1.22	4.46e-08	0.783	0.217	12	13.3	0.903	0.577	1.46
PSMD11	ENST00000261712	ENSG00000108671	39058	17	30771279	30810336	-0.297	93	89.4	1.04	0.878	1.24	2.61	123	236	0.522	0.45	0.606	1	1.38e-11	0.000132	1	29.8	0.0335	0.011	0.159
PTPN11	ENST00000351677	ENSG00000179295	91563	12	112856155	112947717	0.824	112	124	0.906	0.776	1.06	3.13	171	331	0.516	0.455	0.586	1	1.08e-13	1.81e-05	1	35.2	0.0284	0.009	0.135
RAB11FIP4	ENST00000325874	ENSG00000131242	146595	17	29718642	29865236	-0.132	165	163	1.01	0.892	1.15	2.49	241	377	0.639	0.574	0.711	0.992	2.53e-09	0.00801	4	32.1	0.125	0.06	0.285
RAB34	ENST00000447716	ENSG00000109113	4149	17	27041299	27045447	1.09	60	71.8	0.836	0.678	1.04	1.08	137	177	0.772	0.671	0.89	5.43e-07	0.129	0.871	13	20.7	0.629	0.409	1
RAC1	ENST00000356142	ENSG00000136238	29455	7	6414154	6443608	0.956	42	50.7	0.829	0.647	1.07	3.13	24	121	0.198	0.143	0.279	0.762	0.000347	0.237	2	13.5	0.148	0.06	0.467
RAF1	ENST00000251849	ENSG00000132155	80626	3	12625100	12705725	0.0629	134	135	0.993	0.862	1.15	2.46	234	367	0.638	0.573	0.711	0.853	3.12e-08	0.147	7	37.1	0.189	0.106	0.354
RASA1	ENST00000274376	ENSG00000145715	124044	5	86563705	86687748	-1.46	226	200	1.13	1.01	1.26	3.1	369	579	0.638	0.585	0.695	1	1.86e-21	4.36e-08	3	60.1	0.0499	0.022	0.129
RASA2	ENST00000286364	ENSG00000155903	128296	3	141205889	141334184	-0.542	155	147	1.06	0.927	1.21	1.88	309	417	0.741	0.674	0.814	7.39e-31	1	0.000161	48	51	0.941	0.745	1.2
RASA3	ENST00000334062	ENSG00000185989	150893	13	114747194	114898086	-2.01	270	231	1.17	1.06	1.29	1.68	416	524	0.794	0.731	0.861	1.91e-10	0.000381	1	24	47.5	0.505	0.365	0.71
RASA4	ENST00000262940	ENSG00000105808	37112	7	102220093	102257204	0.412	27	29.9	0.904	0.665	1.25	0.836	42	60.3	0.697	0.544	0.902	0.115	0.0975	0.788	2	5.23	0.383	0.155	1.2
RASAL1	ENST00000546530	ENSG00000111344	37421	12	113536624	113574044	1.57	159	186	0.854	0.749	0.974	0.757	420	466	0.901	0.831	0.977	1.21e-14	0.293	0.708	28	40.3	0.695	0.514	0.953
RASAL2	ENST00000367649	ENSG00000075391	385781	1	178062864	178448644	0.508	253	263	0.96	0.866	1.07	1.4	615	721	0.853	0.797	0.912	0.796	2.58e-11	0.204	12	58.1	0.207	0.131	0.335
RASAL3	ENST00000343625	ENSG00000105122	12948	19	15562435	15575382	2.19	181	222	0.814	0.72	0.92	1.6	434	539	0.806	0.744	0.872	1.11e-10	0.00405	0.996	23	41.7	0.552	0.396	0.781
RASGRP1	ENST00000310803	ENSG00000172575	77473	15	38780304	38857776	1.09	140	157	0.889	0.774	1.02	2.74	259	417	0.622	0.561	0.689	0.966	7.63e-10	0.0345	7	41.3	0.169	0.095	0.318
RASGRP2	ENST00000354024	ENSG00000068831	18546	11	64494383	64512928	0.445	146	153	0.954	0.833	1.1	1.48	294	375	0.784	0.712	0.864	0.244	1.02e-05	0.756	7	29.4	0.238	0.134	0.447
RASGRP3	ENST00000403687	ENSG00000152689	128427	2	33661391	33789817	0.315	131	136	0.966	0.837	1.12	0.504	334	361	0.925	0.845	1.01	0.00911	1.83e-05	0.991	10	33.1	0.302	0.185	0.512
RASGRP4	ENST00000587738	ENSG00000171777	17251	19	38899695	38916945	1.29	142	163	0.871	0.759	1	2.05	291	408	0.714	0.648	0.787	0.0376	2.22e-06	0.962	10	37	0.27	0.166	0.459
RHBDL3	ENST00000269051	ENSG00000141314	58486	17	30593195	30651680	1.03	89	102	0.87	0.732	1.04	0.627	208	235	0.885	0.789	0.993	1.04e-07	0.217	0.783	14	20.9	0.669	0.441	1.05
RHOT1	ENST00000358365	ENSG00000126858	110921	17	30469473	30580393	1.62	101	124	0.815	0.693	0.961	2.47	230	362	0.635	0.569	0.708	0.799	3.03e-09	0.201	9	44.9	0.2	0.12	0.35
RIT1	ENST00000368322	ENSG00000143622	13597	1	155867599	155881195	0.094	45	45.8	0.982	0.773	1.26	2.08	75	145	0.516	0.427	0.625	0.133	0.00406	0.863	4	14.2	0.282	0.138	0.645
RNF135	ENST00000328381	ENSG00000181481	31127	17	29295803	29326929	-0.356	93	88.7	1.05	0.885	1.25	0.0869	215	219	0.983	0.879	1.1	2.2e-09	0.858	0.142	14	15.2	0.921	0.607	1.44
RPL23A	ENST00000422514	ENSG00000198242	4967	17	27046411	27051377	0.282	32	34.1	0.939	0.707	1.26	0.242	80	86.3	0.927	0.773	1.12	0.906	0.000686	0.0936	0	7.62	0	0	0.393
RRAS	ENST00000246792	ENSG00000126458	4910	19	50138549	50143458	-0.0423	59	58.6	1.01	0.816	1.25	0.676	110	132	0.834	0.714	0.977	0.00466	0.108	0.888	5	9.56	0.523	0.272	1.1
RRAS2	ENST00000256196	ENSG00000133818	86581	11	14299472	14386052	1.07	30	38.5	0.78	0.583	1.06	1.78	59	112	0.527	0.426	0.655	0.975	2.56e-05	0.0253	0	11.3	0	0	0.264
SARM1	ENST00000457710	ENSG00000004139	36688	17	26691378	26728065	1.69	141	169	0.834	0.727	0.959	1.9	269	372	0.722	0.653	0.799	1.7e-10	0.62	0.38	18	23.4	0.77	0.532	1.14
SDC1	ENST00000381150	ENSG00000115884	24637	2	20400558	20425194	-1.14	93	80.1	1.16	0.981	1.38	-0.039	172	171	1.01	0.89	1.14	0.00841	0.0529	0.939	5	11	0.455	0.237	0.956
SDC2	ENST00000302190	ENSG00000169439	118422	8	97505579	97624000	-0.62	48	42.8	1.12	0.888	1.43	0.462	97	111	0.876	0.743	1.04	0.405	0.00783	0.587	2	9.38	0.213	0.086	0.672
SDC3	ENST00000339394	ENSG00000162512	39295	1	31342314	31381608	-1.31	133	115	1.16	1	1.34	0.179	246	254	0.968	0.872	1.08	0.415	0.00728	0.578	2	9.48	0.211	0.085	0.664
SDC4	ENST00000372733	ENSG00000124145	23137	20	43953928	43977064	0.0942	49	49.8	0.983	0.781	1.25	-0.117	118	114	1.03	0.887	1.2	0.00415	0.123	0.873	5	9.29	0.538	0.28	1.13
SDF2	ENST00000247020	ENSG00000132581	13834	17	26975374	26989207	-0.239	48	45.9	1.04	0.828	1.33	0.647	99	119	0.833	0.707	0.984	0.0264	0.0489	0.925	4	9.68	0.413	0.203	0.946
SEZ6	ENST00000317338	ENSG00000063015	51540	17	27281919	27333458	1.2	214	238	0.901	0.805	1.01	1.96	449	582	0.771	0.713	0.834	1.75e-06	1.14e-05	1	18	45.5	0.396	0.273	0.587
SGK494	ENST00000301037	ENSG00000167524	6237	17	26934982	26941218	0.441	81	86.2	0.94	0.784	1.13	0.269	220	232	0.95	0.85	1.06	7.28e-10	0.319	0.681	18	25.7	0.701	0.483	1.04
SHC1	ENST00000448116	ENSG00000160691	12098	1	154934774	154946871	-0.373	148	142	1.04	0.909	1.19	1.33	289	360	0.803	0.729	0.885	0.00174	0.000992	0.997	9	24.2	0.371	0.223	0.648
SHC2	ENST00000264554	ENSG00000129946	44414	19	416583	460996	-0.203	138	135	1.02	0.889	1.18	0.274	277	290	0.955	0.865	1.06	2.13e-14	0.968	0.0315	22	23.6	0.931	0.664	1.33
SHC3	ENST00000375835	ENSG00000148082	165623	9	91628060	91793682	0.122	121	123	0.986	0.85	1.15	1.4	231	299	0.773	0.693	0.862	0.0465	0.000194	0.953	7	24.3	0.288	0.163	0.54
SHC4	ENST00000332408	ENSG00000185634	139710	15	49115932	49255641	-0.0447	143	142	1	0.876	1.15	0.123	349	356	0.982	0.898	1.07	7.11e-11	0.134	0.866	21	32.1	0.655	0.464	0.943
SHOC2	ENST00000369452	ENSG00000108061	94125	10	112679301	112773425	0.804	98	109	0.902	0.765	1.07	2.97	153	297	0.515	0.451	0.589	0.999	2.11e-09	0.000541	0	21.7	0	0	0.138
SLC13A2	ENST00000444914	ENSG00000007216	24489	17	26800311	26824799	-0.253	186	182	1.02	0.908	1.16	0.963	343	397	0.864	0.79	0.945	1.29e-13	0.835	0.165	23	28.4	0.809	0.581	1.15
SLC46A1	ENST00000440501	ENSG00000076351	12555	17	26721661	26734215	1.82	93	118	0.787	0.665	0.935	1.24	201	257	0.782	0.696	0.879	0.0219	0.0143	0.964	5	13.5	0.371	0.193	0.78
SLC6A4	ENST00000401766	ENSG00000108576	41684	17	28521337	28563020	0.517	147	155	0.947	0.827	1.09	1.93	272	378	0.72	0.652	0.797	0.246	2.02e-06	0.754	8	33.8	0.236	0.138	0.427
SOS1	ENST00000426016	ENSG00000115904	142950	2	39208537	39351486	0.0977	235	237	0.992	0.891	1.11	3.05	473	700	0.676	0.626	0.729	1	3.17e-25	4.59e-09	5	74.9	0.0667	0.034	0.14
SOS2	ENST00000216373	ENSG00000100485	114430	14	50583847	50698276	0.444	229	238	0.963	0.864	1.08	2.53	506	693	0.73	0.678	0.786	1	1.56e-16	0.000452	10	66.2	0.151	0.092	0.256
SPACA3	ENST00000269053	ENSG00000141316	27502	17	31297394	31324895	-0.298	54	51.3	1.05	0.845	1.32	-0.38	141	129	1.09	0.953	1.26	0.000115	0.378	0.622	7	9.43	0.742	0.421	1.39
SPAG5	ENST00000321765	ENSG00000076382	21710	17	26904588	26926297	0.466	225	234	0.961	0.861	1.07	1.18	533	616	0.866	0.806	0.93	1.4e-15	0.000211	1	35	64.4	0.543	0.414	0.72
SPRED1	ENST00000299084	ENSG00000166068	104924	15	38544527	38649450	1.42	66	82.3	0.801	0.656	0.984	1.17	194	246	0.79	0.702	0.89	0.972	2.61e-07	0.0275	3	24.3	0.123	0.055	0.319
SSH2	ENST00000269033	ENSG00000141298	304339	17	27952956	28257294	0.935	269	289	0.93	0.841	1.03	1.95	612	764	0.801	0.749	0.856	0.997	1.79e-14	0.00316	10	61	0.164	0.1	0.278
SUMO1	ENST00000392246	ENSG00000116030	32429	2	203070903	203103331	-0.185	16	15.1	1.06	0.717	1.6	1.51	18	47.1	0.382	0.263	0.567	0.861	0.00186	0.137	0	6.47	0	0	0.463
SUPT6H	ENST00000314616	ENSG00000109111	40589	17	26989109	27029697	0.786	360	379	0.949	0.869	1.04	5.14	564	1030	0.549	0.511	0.588	1	1.84e-38	8.78e-15	4	106	0.0378	0.018	0.087
SUZ12	ENST00000322652	ENSG00000178691	64028	17	30264037	30328064	1.11	106	122	0.871	0.744	1.02	3.4	178	359	0.495	0.437	0.561	1	8.34e-14	1.63e-05	1	35.4	0.0282	0.009	0.134
SYNGAP1	ENST00000418600	ENSG00000197283	33620	6	33387847	33421466	1.65	287	325	0.883	0.801	0.974	5.6	351	796	0.441	0.403	0.482	1	3.34e-23	1.17e-09	0	56.5	0	0	0.052
TAOK1	ENST00000261716	ENSG00000160551	161441	17	27717482	27878922	0.92	162	178	0.912	0.802	1.04	4.82	234	553	0.423	0.38	0.472	0.998	1.38e-15	0.00213	11	66.5	0.165	0.103	0.274
TBC1D29	ENST00000580161	ENSG00000266733	6382	17	28884130	28890511	1.65	20	31.8	0.628	0.441	0.913	0.0792	81	83	0.976	0.814	1.17	0.000679	0.475	0.524	5	5.82	0.859	0.445	1.69
TEFM	ENST00000581216	ENSG00000172171	9485	17	29224354	29233838	1.86	54	74.4	0.726	0.582	0.911	0.584	173	196	0.883	0.779	1	0.514	0.000705	0.485	3	14.9	0.201	0.09	0.519
TIAF1	ENST00000359450	ENSG00000221995	18001	17	27400537	27418537	0.532	24	27.6	0.871	0.63	1.23	0.346	57	64.8	0.879	0.709	1.1	NA	NA	NA	NA	NA	NA	NA	NA
TLCD1	ENST00000292090	ENSG00000160606	3588	17	27051366	27054953	-1.68	75	58.7	1.28	1.06	1.55	0.232	136	144	0.946	0.822	1.09	0.00443	0.114	0.881	5	9.44	0.529	0.276	1.11
TMEM199	ENST00000292114	ENSG00000244045	24113	17	26684604	26708716	-0.873	61	52.9	1.15	0.937	1.43	-0.246	132	124	1.06	0.921	1.23	1.99e-05	0.515	0.485	8	9.82	0.814	0.477	1.46
TMEM97	ENST00000226230	ENSG00000109084	9587	17	26646121	26655707	0.289	37	39.3	0.941	0.723	1.24	0.17	89	93.6	0.951	0.8	1.13	0.000313	0.402	0.597	6	7.81	0.769	0.419	1.5
TMEM98	ENST00000579849	ENSG00000006042	17197	17	31254928	31272124	0.152	53	54.4	0.974	0.78	1.22	0.728	110	134	0.823	0.704	0.964	0.0119	0.0336	0.955	5	11.9	0.421	0.219	0.886
TMIGD1	ENST00000328886	ENSG00000182271	17727	17	28643351	28661077	0.478	48	52.4	0.916	0.726	1.17	-0.732	164	140	1.17	1.03	1.34	2.13e-07	0.725	0.275	11	12.4	0.885	0.556	1.46
TNFAIP1	ENST00000226225	ENSG00000109079	11408	17	26662628	26674035	-0.11	83	81.7	1.02	0.85	1.22	1.53	143	205	0.698	0.609	0.802	0.135	0.00394	0.861	4	14.2	0.281	0.137	0.643
TP53I13	ENST00000301057	ENSG00000167543	7106	17	27893070	27900175	0.728	86	95	0.905	0.759	1.08	0.0678	223	226	0.987	0.884	1.1	0.000112	0.0454	0.955	9	17	0.528	0.317	0.921
TRAF4	ENST00000262395	ENSG00000076604	6973	17	27071002	27077974	-0.235	113	110	1.03	0.882	1.2	2.42	178	295	0.603	0.533	0.683	0.936	2.15e-06	0.064	3	22	0.137	0.061	0.353
UNC119	ENST00000335765	ENSG00000109103	5962	17	26873725	26879686	0.00662	58	58.1	0.999	0.808	1.24	0.928	115	147	0.784	0.673	0.916	0.000148	0.323	0.677	7	9.89	0.708	0.402	1.33
UTP6	ENST00000261708	ENSG00000108651	40862	17	30187923	30228784	0.858	100	112	0.897	0.762	1.06	0.444	292	314	0.93	0.844	1.02	3.11e-08	0.000152	1	20	43.5	0.46	0.322	0.668
VTN	ENST00000226218	ENSG00000109072	8821	17	26691290	26700110	0.342	114	119	0.96	0.824	1.12	0.678	270	303	0.891	0.805	0.985	1.5e-10	0.421	0.579	19	26.3	0.722	0.503	1.06
YWHAB	ENST00000372839	ENSG00000166913	22857	20	43514317	43537173	0.324	48	50.9	0.942	0.747	1.2	1.89	75	137	0.546	0.452	0.661	0.983	9.36e-06	0.0168	0	12.4	0	0	0.241
YWHAZ	ENST00000395957	ENSG00000164924	36864	8	101928753	101965616	0.168	48	49.5	0.97	0.768	1.23	3.1	30	129	0.233	0.173	0.316	0.94	4.52e-05	0.0603	1	13.3	0.0752	0.026	0.357
ZNF207	ENST00000394670	ENSG00000010244	31770	17	30677136	30708905	-0.716	95	86.5	1.1	0.929	1.3	2.51	163	282	0.579	0.509	0.659	0.105	5.18e-05	0.895	7	26.7	0.262	0.148	0.493
exp, number of expected variants; lof, loss of function varints; mis, missense variants; obs, number of observed variants; oe, ratio of observed over expected variants; pLI, probability of being loss of function intolerant; pNull, probability of being null with respect to haploinsufficiency; pRec, probability of being recessive with respect to haploinsufficiency; syn, synonymous variants.
