# Supplementary material for: Genetic/epigenetic effects in NF1 microdeletion syndrome: beyond the haploinsufficiency, looking at the contribution of not deleted genes
Source: Hum Genet. 2024 Jun 14;143(6):775–95. doi: 10.1007/s00439-024-02683-0 (PMC11186880; doi:10.1007/s00439-024-02683-0)
Supplement: Supplementary file 18 — Supplementary Material 18 [file 439_2024_2683_MOESM18_ESM.xlsx]

## Sheet: Foglio1
Table S8. Annotation of 4C-seq peaks
HD_pool	DEL_NF1_pool
SSH2	SSH2
EFCAB5	EFCAB5
TMIGD1	SLC6A4
CPD	CPD
CRLF3	RAB11FIP4
ATAD5	SUZ12
NF1	LRRC37B
EVI2B	RHOT1
EVI2A	C17orf75
RAB11FIP4	ZNF207
COPRS	PSMD11
UTP6	MYO1D
SUZ12
LRRC37B
RHOT1
C17orf75
ZNF207
PSMD11
MYO1D
ASIC2
CCL8
Genes are shown following the order of their location on chromosome 17q, starting from the centromeric region; HD_pool, pool of three controls; DEL_NF1_pool, pool of three patients with type-I NF1 microdeletion; in red, genes located within the interval of type-I NF1 microdeletion.
