# Supplementary material for: Genetic/epigenetic effects in NF1 microdeletion syndrome: beyond the haploinsufficiency, looking at the contribution of not deleted genes
Source: Hum Genet. 2024 Jun 14;143(6):775–95. doi: 10.1007/s00439-024-02683-0 (PMC11186880; doi:10.1007/s00439-024-02683-0)
Supplement: Supplementary file 20 — Supplementary Material 20 [file 439_2024_2683_MOESM20_ESM.xlsx]

## Sheet: Foglio1
Table S5. Sequence of primers for 4C-seq assay's inverse PCR
Oligonucleotide name	Sequence (5’ to 3’)
Rhot1_4C_DpnII R1	TACACGACGCTCTTCCGATCTATCAAGATATGAGTAGTGGAAAGGGC
Rhot1_4C_HindIII	ACTGGAGTTCAGACGTGTGCTCTTCCGATCTATCAAGGACAGGGTTCGAAGAG
The primer portion binding the target sequence outward on the viewpoint is highlighted in bold
